# Supplementary material for: Combining host and vector data informs emergence and potential impact of an Usutu virus outbreak in UK wild birds
Source: Sci Rep. 2022 Jun 18;12:10298. doi: 10.1038/s41598-022-13258-2 (PMC9206397; doi:10.1038/s41598-022-13258-2)
Supplement: Supplementary file 2 — Supplementary Information 2. [file 41598_2022_13258_MOESM2_ESM.xlsx]

## Sheet: Notes
Lawson et al 2021 'Combining host and vector data informs emergence and potential impact of an Usutu virus outbreak in UK wild birds'
Mosquito bloodmeal metabarcoding analysis in 2015 - 96 blood-fed female Culex pipiens s.l. mosquitoes
Worksheet 1		Metabarcoding L5216-H5766 (ND2)
Worksheet 2		Metabarcoding COIF-COIR (COI)
Worksheet 3		Metabarcoding Vf1d-Vr1d (COI)
Plasmodium PCR and sequencing in 2015 - 12 blood-fed female Culex pipiens s.l. mosquitoes
Worksheet 4		Sanger sequencing

## Sheet: Metabarcoding L5216-H5766 (ND2)
Sequence ID (Query)	Read Count	GB Accession (Subject)	% ID	Length (overlap)	Mismatch	Gap	Query Start	Query End	Subject Start	Subject End	E-Value	Score	Tax ID	Superkingdom	Clade	Kingdom	Phylum	Class	Order	Family	Genus	Species	Common Name	Wild/Captive	Sequence
ASV_1	5232	MN122910.1	100	188	0	0	1	188	3968	4155	1.06e-91	348	9187	Eukaryota	Opisthokonta	Metazoa	Chordata	Aves	Passeriformes	Turdidae	Turdus	Turdus merula	Common blackbird	Native free-living	TGATGGTTCAACTCCTTCCCCTGCTAGTGAACCCACAAGCAAAACTAATTTGCACCATAAGCCTCCTCCTAGGGTCAACTATCACGCTCTCGAGCAACCACTGAGTCACAGCTTGAACTGGGCTTGAAATCAACACCCTAGCCATCCTTCCACTAATCGCCAAGTCCCACCACCCACGATCAATCGAA
ASV_2	2119	MN122897.1	93.085	188	13	0	1	188	3978	4165	5.08e-70	276	8928	Eukaryota	Opisthokonta	Metazoa	Chordata	Aves	Ciconiiformes	Ciconiidae	Ciconia	Ciconia ciconia	White Stork	Not in ZSL London Zoo collection but sequence is likely to belong to Abdim's stork (Ciconia abdimii) or Woolly-necked stork (Ciconia episcopus). Both of which were present in the ZSL London collection but neither have ND2 reference sequences available for comparison	TGATGGTTTAACCCCTTCCCCTACTAATGAACCCACATGCCACACTAATCTTCTCATTAAGCCTTCTCCTAGGGACAACCATCACAATCTCAAGTAACCACTGAGTGATAGCCTGAATCGGCCTAGAAATCAACACCCTCGCTATCCTACCTCTCATCTCAAAATCCCACCACCCTCGAGCCATCGAA
ASV_3	943	MN356281.1	100	188	0	0	1	188	3965	4152	1.06e-91	348	33581	Eukaryota	Opisthokonta	Metazoa	Chordata	Aves	Ciconiiformes	Scopidae	Scopus	Scopus umbretta	Hamerkop	Captive ZSL London Zoo collection	TGATGGTTTAACCCCTTCCCCTACTAATGAGTCCCCATGCAAAACTAATCTCCTCGTTCAGCCTAATCCTTGGAACTACTATTACCATCTCAAGTAACCATTGAATCATGGCCTGAACCGGCCTAGAAATCAACACACTCGCCATCCTCCCCTTAATCTCTAAATCCCACCACCCACGCGCCATTGAA
ASV_4	588	AY274057.1	91.489	188	16	0	1	188	1406	1593	5.12e-65	259	1547491	Eukaryota	Opisthokonta	Metazoa	Chordata	Aves	Coraciiformes	Coraciidae	Coracias	Coracias spatulatus	Racket-tailed roller	Not in ZSL London Zoo collection but sequence is likely to belong to Lilac-breasted roller (Coracias caudatus) or Blue-bellied roller (Coracias cyanogaster). Both of which were present in the ZSL London collection but neither have ND2 reference sequences available for comparison	TGATGGTCTAACCCTTCCCCTACTAATGAGCCCTCACGCAAAGCTAATCTCCTATCTAAGCCTACTACTAGGCACCACTATTACGATCTCAAGTAACCATTGAATAATAGCCTGAGTGGGCCTAGAAATTAACACCCTCGCCATCATTCCCCTCATCTCAAAACCCCATCACCCACGAGCCATCGAAG
ASV_5	565	LC541475.1	100	188	0	0	1	188	7111	7298	1.06e-91	348	100822	Eukaryota	Opisthokonta	Metazoa	Chordata	Aves	Pelecaniformes	Threskiornithidae	Geronticus	Geronticus eremita	Northern bald ibis	Captive ZSL London Zoo collection	TGATGGTTTAACTCCTTCCCCTACTAATGAACCCCCATGCAAAACTAATATCCTCTCTAAGCCTAATACTAGGGACCACCATTACCATCTCAAGCAACCACTGAGTGATGGCGTGAACCGGCCTAGAAATCAACACTCTCGCCATCATCCCCCTAATTTCAAAATCCCACCACCCACGTGCTGTCGAG
ASV_6	266	MN196536.1	100	188	0	0	1	188	5343	5530	1.06e-91	348	100858	Eukaryota	Opisthokonta	Metazoa	Chordata	Aves	Pelecaniformes	Threskiornithidae	Threskiornis	Threskiornis aethiopicus	African sacred ibis	Captive ZSL London Zoo collection	TGATGGTTTAACTCCTTCCCCTACTAATGAACCCACACGCAAAACTAGTATTCTCTTTAAGCCTAGTGCTAGGAACCACCATCACCATCTCAAGCAACCACTGAATAATAGCATGGACTGGCCTAGAAATTAACACCCTTGCCATCATCCCCCTAATTTCAAAGTCCCACCACCCACGAGCTGTCGAA
ASV_7	145	KP064202.1	100	188	0	0	1	188	3999	4186	1.06e-91	348	56345	Eukaryota	Opisthokonta	Metazoa	Chordata	Aves	Falconiformes	Falconidae	Phalcoboenus	Phalcoboenus australis	Striated caracara	Captive ZSL London Zoo collection	TGATGGTTTAACCCCTTCCCCTACTAATGAGCCCACTCACAAAACTAATCTCCTGCCTAAGTCTACTTCTAGGTACAACCATTACAATCTCAAGCAACCACTGAATAATAGCCTGAACCGGACTAGAAATTAACACTTTGGCCATCATTCCCTTCATCTCAAAATCACACCACCCCCGAGCCATCGAA
ASV_8	98	KT946692.1	100	188	0	0	1	188	3973	4160	1.06e-91	348	9172	Eukaryota	Opisthokonta	Metazoa	Chordata	Aves	Passeriformes	Sturnidae	Sturnus	Sturnus vulgaris	Common starling	Native free-living	TGATGGTTCAACTCCTTCCCCTACTAATGAACCCCCAAGCAAAACTAGTCTTTACCCTTAGCCTACTTCTAGGATCAACTATCACAATCTCGAGTAACCACTGAATTATAGCCTGGACTGGACTTGAAATCAATACCCTAGCGATCCTACCGCTAATCTCAAAATCGCACCACCCCCGAGCCATTGAA
ASV_9	96	KT946692.1	98.936	188	2	0	1	188	3973	4160	2.3e-88	337	9172	Eukaryota	Opisthokonta	Metazoa	Chordata	Aves	Passeriformes	Sturnidae	Sturnus	Sturnus vulgaris	Common starling	Native free-living	TGATGGTTCAACTCCTTCCCCTGCTAATGAACCCCCAAGCAAAACTAGTCTTTACCCTCAGCCTACTTCTAGGATCAACTATCACAATCTCGAGTAACCACTGAATTATAGCCTGGACTGGACTTGAAATCAATACCCTAGCGATCCTACCGCTAATCTCAAAATCGCACCACCCCCGAGCCATTGAA
ASV_10	61	AF059164.1	100	183	0	0	6	188	1	183	6.39e-89	339	75875	Eukaryota	Opisthokonta	Metazoa	Chordata	Aves	Anseriformes	Anatidae	Marmaronetta	Marmaronetta angustirostris	Marbled duck	Captive ZSL London Zoo collection	TGATGGTTCAACCCCCTCCTCTACTAATGAACCCCCATGCAACCCCAGTCCTAGTCCTCAGTCTCGTATTGGGCACAACAATCACAATCTCCAGCAACCACTGAGTCCTAGCTTGAACCGGACTGGAGATTAATACACTAGCCATTATCCCCCTAATCTCTAAATCCCACCACCCCCGAGCAGTGGAA
ASV_11	46	AF282729.1	97.101	69	2	0	1	69	167	99	3.26e-22	117	7175	Eukaryota	Opisthokonta	Metazoa	Arthropoda	Insecta	Diptera	Culicidae	Culex	Culex pipiens	Common house mosquito		TGTATAGCAAAAATTAAAGCGGCCAGGCCTACTGCGTTGCATTAACCGCAGAGACAGATTCTGTGAACGAATCCGATTTTTAATAAACATGTTGCTTTTCTCACTGCGGTAAGACTATAACCCTGCTCGAAAAATAAACTTTTTATAAAACCTTCGTAGATTCACCTTCATGTATACATATCGACTCA
ASV_12	37	NO MATCH IN DATABASE																							TGGCCCTCTCGGCGATTATATCGACATGATATAAAATGCAAATAAAATCTCTCTCGTCCTATCATAAAAGTGAAACGAGAGCGCGTCTTCAATTGCCTCCGACGAAGCAATTTATTCCTTAGCGGAACGATGAAGCGGGGACGGTCAGTTAGGACTTGGGATACAGTTTTGGCGCCATTTCTTTTTGG
ASV_13	32	XR_002871405.1	94.149	188	11	0	1	188	3189	3002	2.35e-73	287	156563	Eukaryota	Opisthokonta	Metazoa	Chordata	Aves	Passeriformes	Paridae	Cyanistes	Cyanistes caeruleus	Eurasian blue tit	Native free-living	TGCTGTGGTTTATACCCAACTCGGCAGCAGGAATTGCTGCCTGGTGCTGCAAGTGCTGCATCCCACCCAGCTGTCCCAACTGCACAGCTCCTGGCCATGCCACAGCCTCCCCTAAATCCGCCAGGACAGAGCCCTCCCGACCGTCCTGTGCACTCACACACGCCAGCAGAACAAAACAAGCACCTAAA
ASV_14	26	AF059164.1	96.175	183	7	0	6	188	1	183	3.01e-77	300	75875	Eukaryota	Opisthokonta	Metazoa	Chordata	Aves	Anseriformes	Anatidae	Marmaronetta	Marmaronetta angustirostris	Marbled duck	Captive ZSL London Zoo collection	TGATGGTTCAACCCCCTCCTCTGCTAATGAACCCCCATGCAACCCCAGTCCTAGTCCTCAGTCTCGTATTGGGCACGACAATCACAATCTCCAGCAACCACTGAGTCCTAGCCTGAACCGGACTAGAGATCAACACACTAGCCATTATTCCCCTAATCTCTAAATCCCACCACCCCCGAGCAGTGGAA
ASV_15	22	NO MATCH IN DATABASE																							TGCATCTACAGCGCTTTTACAAAAGGTTAAACGTCAGAAACCAGTATTTCTAAAAAGCTTCCCTTCTGTTGGAGACTGGGTCCAGTATTTCTATATTGTAATTCACTTTTCTTTTCTTGTACTTATCCTTTATGAATCAACAATCACTAAAAACAAAAGAATTGTCAACATGGGTCACTTAAAAAATA
ASV_16	19	NO MATCH IN DATABASE																							TGAGTTAGCATCGGTATATCAAATAACCGTAAAAGTTCAAAACCGCCCGAACGTGACAAATTTGATTTGCCGATTCCGGCGAGTGACTGTTATTTGGGGGCGTTGGAGCAAGCAGGCCGGCAGGCAGGTGGTACGGATTTGCCGGAAAACCCCTTTTTGTAGCCGCATTAGCATTTTTGCGCAAGATC
ASV_17	16	NO MATCH IN DATABASE																							TGGGCAAAAATCGGACCGATAAGGATCCGGTGAGGCTTAATTAACAAAACGTGGAGCATGATGCTGGTGTCACGTAGCGCGGCGCGCTCTGGTCGAAATGGGACAGCAAACATTAACAAAAACAACAATCAACCTGGTTGCTTGCTGCTTCAAAGTTGTAAGTTCAACGACTTCCGGTGAAGTCAACC
ASV_18	16	NO MATCH IN DATABASE																							TGCATCTACAGCGCTTTTACAAAAGGTTAAACGTCAGAAACCAGTGTTTCTAAAAAGCTTCCCTTCTGTTGGAGACTGGGTCCAGTATTTCTATATTGTACTTTACTTTTCTTTTCTTGTACTTATCCTTTATGAATCAACAATTCAACAATCACTAAAAGCAAAAGAATTGTCAACATGGGTCACTT
ASV_19	11	XM_039588890.1	97.368	190	3	1	1	188	338	149	6.43e-84	322	42434	Eukaryota	Opisthokonta	Metazoa	Arthropoda	Insecta	Diptera	Culicidae	Culex	Culex pipiens	Common house mosquito		TGTAAACAAAACAAAGGCTCCTTCGTCGCGCCACGTTCTGAAATCGAAGCAAGCCCCGGCGGCAAGCAAAAAAAAAGAACCGTAAACTCGATTCCGATCGAAACAAAATCGCGAGCATAAACAAAGCGGCTTCCAAGTGATTCACGACGGTTGATTTCCAAATGTATCACGCCGGAAGTCTAACCGCT
ASV_20	11	NO MATCH IN DATABASE																							TGGCCCTCTCGGCGATTATATCGACATGATATAAAATGCAAATAAAATCTCTCTCGTCCTATCATAAAAGTGAAACGGGAGCGCGTCTTCAATTGCCTCCGACGAAGCAATTTATTCCTTAGCGGAAAGATGAAGCGGGGACGGTCAGTTAGGACTTGGGAGACAGTTTTGGCGCCATTTCTTTTTGT
ASV_21	8	NO MATCH IN DATABASE																							TGGTGTAGTCAAAAGATATGTTTGAACGTTTCCGGGAAAGGAAACGAGCATTTTGATACATTAAGTAAAATTCTATTAATTTTACACGGTGTCTTTGTAGATACCGTGCGTCTTTAGCATTGTTTATGACAAGGTATAATTCAAAATAACCAGCGCCCGATAGTTTGAAGCACTCAAGGGAAAGGTTA
ASV_22	5	LR606196.1	88.83	188	21	0	1	188	3681450	3681263	1.12e-56	231	223781	Eukaryota	Opisthokonta	Metazoa	Chordata	Aves	Accipitriformes	Accipitridae	Aquila	Aquila chrysaetos	Golden eagle	Non-target amplification matching avian genomic DNA	TGCCCAGCACAGGGTCATACAAGGAATCCCTGCAGAGCCAGGGCCCTGCACACTCAGTTACACGGCAGTGGAGACAGGAGGGACACCCACCTTCCTGGTTTTGCCCATCCATGGTGTGCAGCAAGGCTCCTTGAGTCACTTCCCTCCCTCCAGCTCAGGATGTTACACCCTCCCATGCTTCCTTCCAT
ASV_23	5	LR812107.1	90.278	144	14	0	44	187	39766079	39765936	6.81e-44	189	37610	Eukaryota	Opisthokonta	Metazoa	Chordata	Aves	Passeriformes	Turdidae	Erithacus	Erithacus rubecula	European robin	Native free-living	TGCGGCTTATAATCAGGTGCGGCTTGTAATCGTGAAATTACTGTAATTTCTGAGGAGCAATGATTTGTGCTGTGATTTCCAAGCCCAGGTACTTCCAAGGTGGTATCCTTTGGATTTTATCATCCTGCAATTGAAATCCAGCAGAGGTTAAAACCTTAACCACTAGGTCAAGTGTGTGTTGGAGTATA
ASV_24	5	NO MATCH IN DATABASE																							TGTAGCGTCATTACGATCACTCGCTCACGGAATCCGATACTTTTCGACTACGTTATGTCGTCCGGACAGCAAAATGAAGTTCTCGAAACATATTGCAATGACCACCACGGAAGCTTTTGCAACTTTAGGATTCATCAGACGAAACACTCGACATTTCAACGATATCTACAAGCGCAAAATCCTGGCCT
ASV_25	4	NO MATCH IN DATABASE																							TGGATTGTATCGCTGGCAACGTTGAAGAAGCGGACACGTGGACCACTAGTTGGATGTTGTTGTCGAGCGAGCAGCAAGTTGGACTTTTATTGACCCATCACGTGTCTAGAGTTTGAGATTTAGTGAATCGTAATTAGCCAGAGGATGATTGTTTGTTCACTGCTTTAGCTTTTATCGCTGACTTCGTG
ASV_26	4	NO MATCH IN DATABASE																							TGGGGGGGACACCAAATTGGGATCCCAAAAATGGGGGGAGCCCAAAATCCCGATCCTAAAAATTGGGTGAACTCCCAAATCCTGATCCTAAAAATTGAGAGAATCCCCAAATCCTGACCCCAAAAATGGGGGGACCCCAAAATGCTGATCCTAAAAATTGGGGGAACCCCAAAATGCTGATCCTAAAA
ASV_27	3	LR594568.1	87.963	108	13	0	46	153	1225923	1225816	1.51e-25	128	177155	Eukaryota	Opisthokonta	Metazoa	Chordata	Aves	Columbiformes	Columbidae	Streptopelia	Streptopelia turtur	European turtle dove	Non-target amplification matching avian genomic DNA	TGCATGTGGGAGCATACAGCCCTGACGCTGAGCTCACAGGACATGTCCTATGGACTTTTTGCTTTGCACTATAGAGATATTTGGTTTTTACCAGCACATGCCACCCTGAAGCAGGCAGTGGGACAGGAGGAGCCACCGTCCCCGCAGTGTCCCTCGGTGCCAGCTTGCTCCGCAGTGGCACACGCTGC
ASV_28	3	XM_038263591.1	98.026	152	3	0	27	178	1812	1661	1.1e-66	265	7176	Eukaryota	Opisthokonta	Metazoa	Arthropoda	Insecta	Diptera	Culicidae	Culex	Culex quinquefasciatus	Southern house mosquito		TGAGGAAACTGTGAGAAAAAAAAACTTTGTGGTTTGGTTGAGCGTTTTAGCAGAATGCATTACTATGAATACAAAGAGACGAGTTGTTCCTTTTAATTCCGCTATATATTTTTAATGTCTTGACAGATACGTATTTCGTCTACTACTTGCAGACTTCATCAGTGTTCTGTTCTCGACTTCATCGCTGG
ASV_29	3	NO MATCH IN DATABASE																							TGCCCTGGACTAAATTCCCGGGATTTTTCCAAAACTTGGAATTCCCGAATCCCGGGAATTTTTATATTTTGTCTCGGAAATTCACAAAATTAAAAAAAAATCTAAATTTTGGTCTGGAAATTCCGATTTGGTTTTGGAAATAGATGAGCAATTGAATATTTAGTAGTCGGTTACAATTTGAAAGCATT
ASV_30	3	XM_033070030.1	91.667	192	12	1	1	188	5137	4946	3.95e-66	263	91951	Eukaryota	Opisthokonta	Metazoa	Chordata	Aves	Passeriformes	Turdidae	Catharus	Catharus ustulatus	Swainson's thrush	Non-target amplification matching avian genomic DNA	TGCTTGTTGCTATGTATTTGGAATATGACTCCTGTTTCAAGAGAAAAGTAAAGATGCTGTAGCTGACAACGCAAAGGTTTATGTTGATGGAAAAGAGCACTGAATGCTTCTGCCAGTCTTAGAGCAGCACAGCACTGTTTACAGCTTGGTTCCTCTGAGCACTGAGACAAGCGCAAGATCCTAGCCTT
ASV_31	3	MN122910.1	100	188	0	0	1	188	4516	4329	1.06e-91	348	9187	Eukaryota	Opisthokonta	Metazoa	Chordata	Aves	Passeriformes	Turdidae	Turdus	Turdus merula	Common blackbird	Native free-living	TTTGGGTTTGGTTGAGTCCTATCCATCCCCCTAAGGCTGCAGATAGAATGGCCATGGTGATAAGTGGGGTTGGGTTTAGGGATTGTGAGGTTATGAGGAATAATGCGATTGGTGGGAACTTCATGGCTGTGGATAGGAGTAGGCCGGTGGTTAGGGAGCAACCTTGCAGAACTTCGGGGAATCAGAAA
ASV_32	3	MN356414.1	100	188	0	0	1	188	3971	4158	1.06e-91	348	37610	Eukaryota	Opisthokonta	Metazoa	Chordata	Aves	Passeriformes	Turdidae	Erithacus	Erithacus rubecula	European robin	Native free-living	TGATGGTTCAACCCCTTCCCCTGCTAATGAACCCCCAAGCAAAACTAGTATTCACCATCAGCCTTCTCCTAGGAACTTCCATCACAATCTCAAGTAACCACTGAGTCTTAGCTTGGACCGGACTCGAAATCAATACCCTAGCCATCCTCCCTCTAATCTCAAAATCCCACCACCCACGAGCCATTGAA
ASV_33	2	FP236843.1	94.944	178	9	0	1	178	2040260	2040437	3.93e-71	279	634500	Bacteria	NA	NA	Proteobacteria	Gammaproteobacteria	Enterobacterales	Erwiniaceae	Erwinia	Erwinia billingiae			TGCAGCTGAGCAACGGCCATCACAGCCTGTCTGTGGTTGGGCTGGATGACGTGCGCAACACCAGCGCAGAATCGCCACTGTTTGATTTCGATCTGGTCACCGGCGGTATTCCTTCTGCGCCGGCGATTACCAGCGCGTTTGATGATATTGGCGCGGTCACCGGTACGCTGCAAAGCGGTGCCACCACC
ASV_34	2	NO MATCH IN DATABASE																							TGCAGCTTACACTCAGGAGCGGCTAATATGTGAAAAATTTTCTGAAATTTCCAACCCCACAAGTGCCAGCCAGGGTGCCGAGCCGAGTGCCTGCCAGTAAAACCTGGGATTGCGCGATTGTTACAAATTGGGTACTCTGTTGCGCGGCGGGTGGAGCCGGGCTCCGTGCTGGCAGCGTGGAGGGGGGA
ASV_35	2	AF282729.1	90.476	63	3	1	4	63	164	102	4.27e-11	80.5	7175	Eukaryota	Opisthokonta	Metazoa	Arthropoda	Insecta	Diptera	Culicidae	Culex	Culex pipiens	Common house mosquito		TGCATAACAAAAATTAAAGCCAGGCCTACTGCGTTGCATTAACCGCAGAGACAGATTCTGTGATTCTGTGTAAGTTACGTACTTTCCTAAGTAACTTACCTATTTTATTTTACTTAGATGCTCTAAGCTAAGTGGTTGTGGATAGCCCATAACTTATTTTCGATCAAAGTGGTCGTTATCACAAGATA
ASV_36	2	NO MATCH IN DATABASE																							TGTAAGTCAGCCCCTCCCGAAATAAAATCCTCGCTACGGGCCTATGACAAACTGTAGCCGTTCAATAACATGTGGCAACCGACGCAGGCAGAACAAAACTGCTCGATTAGCTAAACTGTTATCGAAATGAGCCTTTGGCTGAACGACTGTGCTTAAGCGTGTGTTTGCCGGTTAGCTTTTCAGGCCAG
ASV_37	2	NO MATCH IN DATABASE																							TGTCAAATTTTATCTTGTGACAACACCGTGGATTATGTCCGAGGAGAACGCGGTGAAGTACCCTGTAAATCCTCGTTAATAAAACTACTACTACTACCGTGGATTATACTATTAAAGTTTGGGCCATGGATACAACAATATAGGGTGTGGAACGGCAGATAAGATATTTTGATATTGTTTAGCTTACC
ASV_38	2	XR_004420633.1	89.831	59	6	0	84	142	2224	2166	5.53e-10	76.8	91951	Eukaryota	Opisthokonta	Metazoa	Chordata	Aves	Passeriformes	Turdidae	Catharus	Catharus ustulatus	Swainson's thrush	Non-target amplification matching avian genomic DNA	TGTGGCTTACACTCAGGAGCGGGTAATACACAAAAAAATGTCTGAAATTTCCAACCCTGGAAATGCAGCTGAGGTGCCGAGCAGAGCACCTGCCAGTAAAACCCGGGTTTGCGCAATTGTTACAAATTGGTTACTCTGTTGCACAGTGGGGTGGAGCCGGCAGCACAGGATGGGGAGGGAGGCGGGGG

## Sheet:  Metabarcoding COIF-COIR (COI)
Sequence ID (Query)	Read Count	GB Accession (Subject)	% ID	Length (overlap)	Mismatch	Gap	Query Start	Query End	Subject Start	Subject End	E-Value	Score	Tax ID	Superkingdom	Clade	Kingdom	Phylum	Class	Order	Family	Genus	Species	Common Name	Wild/Captive	Sequence
ASV_1	4484	MN122910.1	100	179	0	0	1	179	5444	5622	1.01e-86	331	9187	Eukaryota	Opisthokonta	Metazoa	Chordata	Aves	Passeriformes	Turdidae	Turdus	Turdus merula	Common blackbird	Native free-living	TCTCTACCTAATCTTCGGCGCATGAGCCGGAATAGTAGGTACTGCCCTAAGCCTCCTTATTCGAGCAGAACTAGGCCAACCAGGTGCCCTACTAGGTGACGACCAAATCTACAACGTGGTTGTCACCGCCCATGCTTTTGTAATAATCTTCTTCATAGTTATACCAATCATGATCGGAG
ASV_2	1522	KU722448.1	100	179	0	0	1	179	3	181	1.01e-86	331	39789	Eukaryota	Opisthokonta	Metazoa	Chordata	Aves	Ciconiiformes	Ciconiidae	Ciconia	Ciconia abdimii	Abdim's stork	Captive ZSL London Zoo collection	CTTATACTTGATCTTCGGAGCATGAGCCGGCATAGTCGGAACCGCCCTCAGCCTCCTTATTCGTGCAGAACTTGGCCAACCAGGGACCCTCTTAGGAGACGACCAAATCTATAACGTAATCGTCACCGCCCATGCCTTCGTAATAATCTTCTTCATAGTCATACCAATCATAATCGGAG
ASV_3	786	MN122910.1	99.441	179	1	0	1	179	5444	5622	4.68e-85	326	9187	Eukaryota	Opisthokonta	Metazoa	Chordata	Aves	Passeriformes	Turdidae	Turdus	Turdus merula	Common blackbird	Native free-living	TCTCTACCTAATCTTCGGCGCATGAGCCGGAATAGTAGGTACTGCCCTAAGCCTCCTTATTCGAGCAGAACTAGGCCAACCAGGTGCCCTATTAGGTGACGACCAAATCTACAACGTGGTTGTCACCGCCCATGCTTTTGTAATAATCTTCTTCATAGTTATACCAATCATGATCGGAG
ASV_4	737	MN356281.1	100	179	0	0	1	179	5440	5618	1.01e-86	331	33581	Eukaryota	Opisthokonta	Metazoa	Chordata	Aves	Ciconiiformes	Scopidae	Scopus	Scopus umbretta	Hamerkop	Captive ZSL London Zoo collection	CCTCTACCTTATTTTCGGAGCATGAGCTGGCATAGTCGGAACAGCCCTTAGCCTCCTTATCCGCGCAGAACTAGGACAACCTGGAACCCTATTAGGAGACGACCAAATCTACAACGTAATCGTCACCGCTCATGCTTTCGTAATAATCTTCTTTATAGTAATACCAATCATGATCGGAG
ASV_5	270	LC541475.1	100	179	0	0	1	179	8585	8763	1.01e-86	331	100822	Eukaryota	Opisthokonta	Metazoa	Chordata	Aves	Pelecaniformes	Threskiornithidae	Geronticus	Geronticus eremita	Northern bald ibis	Captive ZSL London Zoo collection	CCTATACCTAATCTTCGGCGCATGAGCTGGCATAGTTGGAACCGCACTTAGCCTACTTATTCGTGCAGAACTAGGTCAGCCGGGAACACTCCTAGGAGACGACCAAATCTACAATGTAGTCGTCACTGCCCATGCTTTCGTAATAATCTTCTTTATGGTAATACCCATCATGATTGGCG
ASV_6	231	MN196536.1	100	179	0	0	1	179	6817	6995	1.01e-86	331	100858	Eukaryota	Opisthokonta	Metazoa	Chordata	Aves	Pelecaniformes	Threskiornithidae	Threskiornis	Threskiornis aethiopicus	African sacred ibis	Captive ZSL London Zoo collection	CCTATACCTAATCTTCGGCGCATGAGCTGGCATAGTTGGAACCGCACTCAGCCTACTTATTCGTGCAGAACTAGGCCAACCCGGAACTCTCTTAGGAGACGACCAAATCTATAATGTAATCGTCACAGCCCATGCCTTCGTAATAATCTTCTTTATAGTAATACCAATTATGATCGGTG
ASV_7	158	EF380332.1	90.909	176	16	0	2	177	7	182	1.74e-59	241	43307	Eukaryota	Opisthokonta	Metazoa	Chordata	Aves	Charadriiformes	Alcidae	Synthliboramphus	Synthliboramphus craveri	Craveri's murrelet	Not in ZSL London Zoo collection but sequence has a similar % match to multiple other bird species	ACTCTATCTAATTTTCGGAGCATGAGCAGGCATAGTTGGAACCGCCCTCAGCCTACTCATCCGCGCAGAGCTCGGCCAGCCAGGGACCCTACTGGGTGACGACCAAATCTACAACGTAATCGTCACCGCCCATGCCTTCGTAATAATCTTCTTCATAGTAATACCAATCATAATCGGGG
ASV_8	127	KP064202.1	100	179	0	0	1	179	5495	5673	1.01e-86	331	56345	Eukaryota	Opisthokonta	Metazoa	Chordata	Aves	Falconiformes	Falconidae	Phalcoboenus	Phalcoboenus australis	Striated caracara	Captive ZSL London Zoo collection	TCTATACCTTCTCTTCGGTGCATGAGCTGGCATAGTTGGCACCGCCCTTAGCCTACTCATTCGCGCAGAACTAGGCCAACCAGGGACCCTCCTAGGAGACGACCAAATCTACAACGTAATCGTCACCGCCCACGCCTTTGTAATAATCTTCTTCATAGTAATACCCATCATAATCGGAG
ASV_9	61	MN540366.1	100	179	0	0	1	179	4	182	1.01e-86	331	7176	Eukaryota	Opisthokonta	Metazoa	Arthropoda	Insecta	Diptera	Culicidae	Culex	Culex quinquefasciatus	Southern house mosquito		ATTATATTTTATTTTTGGGGCTTGAGCTGGAATAGTTGGAACTTCTTTAAGTTTACTAATTCGAGCAGAATTAAGTCAACCAGGTGTATTTATTGGAAATGATCAAATTTATAATGTTATTGTAACTGCTCATGCTTTTATTATAATTTTTTTTATAGTAATACCAATCATAATTGGAG
ASV_10	17	M91082.1	92.571	175	4	1	1	166	1446	1272	4.85e-60	243	7175	Eukaryota	Opisthokonta	Metazoa	Arthropoda	Insecta	Diptera	Culicidae	Culex	Culex pipiens	Common house mosquito		AAGAAATACCATTGCTGTTACCTAACTTTTCCATGGTAGGGGTATTGTTCGAGTGAGACAGCACGAACGTTTGATTTAAAGATGCAGGTACAACCTGACTTTGAGAAAATTTCGGTTTGGTTTTCGGCTGATGCTTAGCACGAGAATCCAAAACCTTTTTTCTGATTCTTTGGCCACCC
ASV_11	15	OU015531.1	87.421	159	17	3	24	179	7329552	7329710	3.86e-41	180	NA	Eukaryota	Opisthokonta	Metazoa	Chordata	Aves	Caprimulgiformes	Caprimulgidae	Caprimulgus	Caprimulgus europaeus	European nightjar	Non-target amplification matching avian genomic DNA	TGGGATTCATGACTTTCAGATCATTAGGTTGATCTTCCTGGAACTTTATGTTTCCATGTAATTTGAATGTTCACAACTGTTCATAAAATGTTACAAAATGTTCTTGCACCCTTCACACAACACATCTAAGAAAAGCTGTTCTCTCTGAATGTACTGAATCTTACTGAGCCTCCTATTTC
ASV_12	12	MZ027401.1	100	179	0	0	1	179	101	279	1.01e-86	331	7175	Eukaryota	Opisthokonta	Metazoa	Arthropoda	Insecta	Diptera	Culicidae	Culex	Culex pipiens	Common house mosquito		TACTACTTTCAAGTAGTTTAGTAGAAAATGGAGCTGGGACTGGATGAACAGTGTATCCCCCTCTTTCATCTGGAACAGCTCATGCTGGAGCTTCAGTAGACTTAGCTATTTTTTCTTTACATTTAGCAGGAATTTCATCAATTTTAGGTGCAGTAAATTTTATTACAACAGTAATTAAT
ASV_13	8	HG999682.1	86.567	67	6	3	75	140	80326318	80326254	2.42e-08	71.3	NA	Eukaryota	Opisthokonta	Metazoa	Chordata	Aves	Galliformes	Phasianidae	Meleagris	Meleagris gallopavo	Turkey	Non-target amplification matching avian genomic DNA	ATGTTTCTCGGAGAGGTTGTGGTGTCTACCTCCTCGTTGGTCTTCAAGATTTGGCACAGCCCTGAACAATGTGATCTGCTGAGAGGAGAATAGGATTAAATGACCTCCAGAGGTGACTTCCAACATAAATTATTCTGTGATTTTGTGATTCATGTTCTGATTCTTTGGCCACCCAGAAG
ASV_14	7	NO MATCH IN DATABASE																							ATAATGATCACAAACAGGAATCATTTCACTTTATAGCAAGTAATTACAGCGTGCCTTCAAATGTTTGTTTCCAGGAGAAGAAAGTGGGTCTGAGATGTGCCAGAAACATCAGGGTATTTAGTGCAGATAATCTTCAAACTTGCATTGTTCTGGTGTTGACACTTGGCATGTGAGAATGT
ASV_15	7	MN122910.1	100	179	0	0	1	179	6093	5915	1.01e-86	331	9187	Eukaryota	Opisthokonta	Metazoa	Chordata	Aves	Passeriformes	Turdidae	Turdus	Turdus merula	Common blackbird	Native free-living	GGTGTTGGTATAGTACTGGGTCTCCTCCTCCTGCTGGGTCGAAGAAGGTTGTGTTTAGGTTGCGATCGGTGAGGAGCATAGTGATGCCAGCAGCAAGGACGGGGAGGGATAGTAGGAGTAGTACTGCAGTGATTAGGACTGATCAGACGAATAGGGGGGTTTGGTATTGTGATAGGGCA
ASV_16	6	NO MATCH IN DATABASE																							CGCGAAGAAATTAAACGACTCGCGCGCGCCTGCGACTGTGACGCAACTTTTCCGCTGATCAAGCGGTCAACTTTTTTTCTGCCGTTGTTTTCATTCGTGGAAATACAAAAACAAAAAAACTGCCCAGGAAAAGATCGATAAATTGATAAGAGAAGCTAAATTAGAGTTCTGATTCTTTG
ASV_17	5	LR606180.1	94.231	52	3	0	45	96	11634761	11634710	4.02e-11	80.5	223781	Eukaryota	Opisthokonta	Metazoa	Chordata	Aves	Accipitriformes	Accipitridae	Aquila	Aquila chrysaetos	Golden eagle	Non-target amplification matching avian genomic DNA	TCAGTGCTCTGGTCTAGTTTACAAGGTGATGTTTACTCAAAGGCTGGACTTGATGATCATAAAGGTCTTTTCCAAGCTAAATGATTCTGGGATTCTGTTCTGTGTGAAAACCCTGAGACAACTTCTGCTTGGTGTGCACATATTTTGAGATACATTCTGATTCTTTGGCCACCCAGAAG
ASV_18	5	LR812108.1	91.061	179	10	3	5	179	7916043	7915867	2.26e-58	237	37610	Eukaryota	Opisthokonta	Metazoa	Chordata	Aves	Passeriformes	Turdidae	Erithacus	Erithacus rubecula	European robin	Native free-living	CCAAAGTTCATGTTTCACAGAACAAGAAGTCTTTAAGAAAGTGCTTTTGGATTTACAACACCCACAATTTTCTCATAGCCAGAATTTGGATTGGCCCTAACAAGGAAATCAAGAGCCTCCATAGAAACTGGCTTGTAACTGACTATTCATTTTATGCTTGCAGTGTTTGAATTGTTCTG
ASV_19	5	MN122910.1	99.435	177	1	0	3	179	5836	6012	6.06e-84	322	9187	Eukaryota	Opisthokonta	Metazoa	Chordata	Aves	Passeriformes	Turdidae	Turdus	Turdus merula	Common blackbird	Native free-living	TCTCTACCTACACCTCGCAGGAATCTCCTCAATCCTGGGGGCTATTAACTTCATCACAACAGCGATCAACATAAAACCGCCTGCCCTATCACAATACCAAACCCCCCTATTCGTCTGATCAGTCCTAATCACTGCAGTACTACTCCTACTATCCCTCCCCGTCCTTGCTGCTGGCATCA
ASV_20	4	LR606184.1	92.571	175	13	0	1	175	11535376	11535550	8.06e-63	252	223781	Eukaryota	Opisthokonta	Metazoa	Chordata	Aves	Accipitriformes	Accipitridae	Aquila	Aquila chrysaetos	Golden eagle	Non-target amplification matching avian genomic DNA	TGGCACGAAAAACCTCTCTTTGAATCAGCACTTCCCAAACCAGTGTGTGAAACTGAAACATGCAGCAGCATTGCCAAGTTTTGCAGCAGAGAACAAAGGATGCCTGGGAGTTGAATTGGATTCTAGCATTTAAAACTTTCCTGTATGAGATGCTGCCCTACTTCTGATTCTTTGGCCAC
ASV_21	4	JN850702.1	100	179	0	0	1	179	4	182	1.01e-86	331	9172	Eukaryota	Opisthokonta	Metazoa	Chordata	Aves	Passeriformes	Sturnidae	Sturnus	Sturnus vulgaris	Common starling	Native free-living	CCTGTACCTAATTTTTGGTGCATGAGCCGGAATAGTAGGCACAGCCCTAAGTCTACTTATTCGAGCAGAACTGGGCCAACCAGGCTCCCTACTTGGAGACGACCAAGTCTACAACGTAGTAGTTACAGCTCACGCCTTCGTAATAATCTTCTTTATGGTTATACCTATCATAATCGGAG
ASV_22	3	NO MATCH IN DATABASE																							ATTTTGTAACACTACGATACACCGTCCCCTAGTGATAGTCGAGAAAATTTCCAAAGCGAAAAGTTCCTCGACACCGACATCTGAAAAGTCTTCTATAATTTCAACCAACAATTAATTTAGCATATCGACGCTGTTGTGCTATCTTGGTCCATATGCCATTTTGGGATTTTTTGAGTTAC
ASV_23	3	LR606185.1	86.286	175	19	2	5	179	30228415	30228246	8.29e-43	185	223781	Eukaryota	Opisthokonta	Metazoa	Chordata	Aves	Accipitriformes	Accipitridae	Aquila	Aquila chrysaetos	Golden eagle	Non-target amplification matching avian genomic DNA	CAAACAGAAGAGAGTCTTAGCATGCTGGCTACTGTACAAATAAGTAATGAGAGAAAGTTGTTACCCACAACATTTCACAATGTAAACAACGTGTAAAGGAGAGAGACGACATCATTCAATAAGGTTCACACCAGCACCACGTGAACCAGAAGGATGCAGGTCTTCTGATTCTTTGGCCA
ASV_24	3	NO MATCH IN DATABASE																							CAAGCAGATGAGAGAGTCTTAGCATGCCAGGTACTGTACAAATAAGTAATGAAAGTTGTTACCCACAATACTTTACAACGTAAACAAGAAGTAAAGAGGGAAGACATCATTCAGTATATTTCACACCAGCACCAGCTGAATCAAAAGGATACAGGTCCTTCTGATTCTTTGGCCACCCA
ASV_25	2	NO MATCH IN DATABASE																							CTGGGGTGGGAAATGGCAGAGGAGGTTGTTCTGCACCAGGGAGGGGGTGAGGTGAGGGGGGAGTGGGATGGAGCAGGGCTCAGTATGGATATCAACAAGAAAGGCCAGACAGCAAATGGTTTCATAAAAAAGCAAGTTTTTTTAAGATAGGATAAGAAGACGAATATAGAGTGAGTGTA
ASV_26	2	XM_001842657.2	93.296	179	12	0	1	179	812	634	1.04e-66	265	7176	Eukaryota	Opisthokonta	Metazoa	Arthropoda	Insecta	Diptera	Culicidae	Culex	Culex quinquefasciatus	Southern house mosquito		AAAAGAAATGCAATTGGTGGTAAGGAAACTGGGCCATTTGATGTACTGATTCCTGATGAGGCGAACCAAGTGTATCATAGATGTAGAACTGAACGGAGGTTCTCCCGCCAGCATTTCGTAAATAATACAACCCAGTGACCACAGATCGGCGTGGTGATCGTAAGGTTTGGCTTCCAGCA

## Sheet: Metabarcoding Vf1d-Vr1d (COI)
Sequence ID (Query)	Read Count	GB Accession (Subject)	% ID	Length (overlap)	Mismatch	Gap	Query Start	Query End	Subject Start	Subject End	E-Value	Score	Tax ID	Superkingdom	Clade	Kingdom	Phylum	Class	Order	Family	Genus	Species	Common Name	Wild/Captive	Sequence
ASV_1	5223	MN122910.1	100	180	0	0	1	180	5442	5621	2.82e-87	333	9187	Eukaryota	Opisthokonta	Metazoa	Chordata	Aves	Passeriformes	Turdidae	Turdus	Turdus merula	Common blackbird	Native free-living	ACTCTCTACCTAATCTTCGGCGCATGAGCCGGAATAGTAGGTACTGCCCTAAGCCTCCTTATTCGAGCAGAACTAGGCCAACCAGGTGCCCTACTAGGTGACGACCAAATCTACAACGTGGTTGTCACCGCCCATGCTTTTGTAATAATCTTCTTCATAGTTATACCAATCATGATCGGA
ASV_2	1695	KU722448.1	100	180	0	0	1	180	1	180	2.82e-87	333	39789	Eukaryota	Opisthokonta	Metazoa	Chordata	Aves	Ciconiiformes	Ciconiidae	Ciconia	Ciconia abdimii	Abdim's stork	Captive ZSL London Zoo collection	ACCTTATACTTGATCTTCGGAGCATGAGCCGGCATAGTCGGAACCGCCCTCAGCCTCCTTATTCGTGCAGAACTTGGCCAACCAGGGACCCTCTTAGGAGACGACCAAATCTATAACGTAATCGTCACCGCCCATGCCTTCGTAATAATCTTCTTCATAGTCATACCAATCATAATCGGA
ASV_3	888	MN356281.1	100	180	0	0	1	180	5438	5617	2.82e-87	333	33581	Eukaryota	Opisthokonta	Metazoa	Chordata	Aves	Ciconiiformes	Scopidae	Scopus	Scopus umbretta	Hamerkop	Captive ZSL London Zoo collection	ACCCTCTACCTTATTTTCGGAGCATGAGCTGGCATAGTCGGAACAGCCCTTAGCCTCCTTATCCGCGCAGAACTAGGACAACCTGGAACCCTATTAGGAGACGACCAAATCTACAACGTAATCGTCACCGCTCATGCTTTCGTAATAATCTTCTTTATAGTAATACCAATCATGATCGGA
ASV_4	848	MN122910.1	99.444	180	1	0	1	180	5442	5621	1.31e-85	327	9187	Eukaryota	Opisthokonta	Metazoa	Chordata	Aves	Passeriformes	Turdidae	Turdus	Turdus merula	Common blackbird	Native free-living	ACTCTCTACCTAATCTTCGGCGCATGAGCCGGAATAGTAGGTACTGCCCTAAGCCTCCTTATTCGAGCAGAACTAGGCCAACCAGGTGCCCTATTAGGTGACGACCAAATCTACAACGTGGTTGTCACCGCCCATGCTTTTGTAATAATCTTCTTCATAGTTATACCAATCATGATCGGA
ASV_5	599	EF380332.1	90.556	180	15	1	2	179	3	182	1.76e-59	241	43307	Eukaryota	Opisthokonta	Metazoa	Chordata	Aves	Charadriiformes	Alcidae	Synthliboramphus	Synthliboramphus craveri	Craveri's murrelet	Not in ZSL London Zoo collection but sequence has a similar % match to multiple other bird species	ACACTCTATCTAATTTTCGGAGCATGAGCAGGCATAGTTGGAACCGCCCTCAGCCTACTCATCCGCGCAGAGCTCGGCCAGCCAGGGACCCTACTGGGTGACGACCAAATCTACAACGTAATCGTCACCGCCCATGCCTTCGTAATAATCTTCTTCATAGTAATACCAATCATAATCGGG
ASV_6	449	LC541475.1	100	180	0	0	1	180	8583	8762	2.82e-87	333	100822	Eukaryota	Opisthokonta	Metazoa	Chordata	Aves	Pelecaniformes	Threskiornithidae	Geronticus	Geronticus eremita	Northern bald ibis	Captive ZSL London Zoo collection	ACCCTATACCTAATCTTCGGCGCATGAGCTGGCATAGTTGGAACCGCACTTAGCCTACTTATTCGTGCAGAACTAGGTCAGCCGGGAACACTCCTAGGAGACGACCAAATCTACAATGTAGTCGTCACTGCCCATGCTTTCGTAATAATCTTCTTTATGGTAATACCCATCATGATTGGC
ASV_7	261	MN196536.1	100	180	0	0	1	180	6815	6994	2.82e-87	333	100858	Eukaryota	Opisthokonta	Metazoa	Chordata	Aves	Pelecaniformes	Threskiornithidae	Threskiornis	Threskiornis aethiopicus	African sacred ibis	Captive ZSL London Zoo collection	ACCCTATACCTAATCTTCGGCGCATGAGCTGGCATAGTTGGAACCGCACTCAGCCTACTTATTCGTGCAGAACTAGGCCAACCCGGAACTCTCTTAGGAGACGACCAAATCTATAATGTAATCGTCACAGCCCATGCCTTCGTAATAATCTTCTTTATAGTAATACCAATTATGATCGGT
ASV_8	151	KP064202.1	100	180	0	0	1	180	5493	5672	2.82e-87	333	56345	Eukaryota	Opisthokonta	Metazoa	Chordata	Aves	Falconiformes	Falconidae	Phalcoboenus	Phalcoboenus australis	Striated caracara	Captive ZSL London Zoo collection	ACTCTATACCTTCTCTTCGGTGCATGAGCTGGCATAGTTGGCACCGCCCTTAGCCTACTCATTCGCGCAGAACTAGGCCAACCAGGGACCCTCCTAGGAGACGACCAAATCTACAACGTAATCGTCACCGCCCACGCCTTTGTAATAATCTTCTTCATAGTAATACCCATCATAATCGGA
ASV_9	95	JN850702.1	100	180	0	0	1	180	2	181	2.82e-87	333	9172	Eukaryota	Opisthokonta	Metazoa	Chordata	Aves	Passeriformes	Sturnidae	Sturnus	Sturnus vulgaris	Common starling	Native free-living	ACCCTGTACCTAATTTTTGGTGCATGAGCCGGAATAGTAGGCACAGCCCTAAGTCTACTTATTCGAGCAGAACTGGGCCAACCAGGCTCCCTACTTGGAGACGACCAAGTCTACAACGTAGTAGTTACAGCTCACGCCTTCGTAATAATCTTCTTTATGGTTATACCTATCATAATCGGA
ASV_10	90	KP252213.1	100	178	0	0	3	180	1	178	3.64e-86	329	75875	Eukaryota	Opisthokonta	Metazoa	Chordata	Aves	Anseriformes	Anatidae	Marmaronetta	Marmaronetta angustirostris	Marbled duck	Captive ZSL London Zoo collection	ACCCTATATCTTATCTTCGGGGCATGAGCTGGAATAATTGGCACAGCACTCAGCCTGCTAATCCGCGCAGAACTAGGCCAACCAGGAACCCTCCTAGGTGATGACCAAATCTACAACGTAATCGTCACCGCCCACGCCTTTGTAATAATCTTCTTCATAGTAATACCCATTATAATTGGG
ASV_11	17	XM_038266557.1	98.658	149	2	0	1	149	2798	2650	1.04e-66	265	7176	Eukaryota	Opisthokonta	Metazoa	Arthropoda	Insecta	Diptera	Culicidae	Culex	Culex quinquefasciatus	Southern house mosquito		ACTCTTCCCGGCCACTGTACGCCGTCACGCAGATCTTCTCGCACATGGCGTGCGCCCCGCACGGGTGGACAATCGGACAGCGATGCTCGTCTTCGCCGTTGGCGCAGTCCGCGTGGCCATCGCACACGTGCTTCTGGTTGATGCAGCGACTAATTTGAGGGGAAGAGGGGGTTTGTAAAC
ASV_12	14	MW337298.1	97.727	176	4	0	1	176	12406	12581	2.21e-78	303	219593	Eukaryota	Opisthokonta	Metazoa	Chordata	Aves	Anseriformes	Anatidae	Aythya	Aythya ferina	Common pochard	Native free-living	ACCCTATATCTTATCTTCGGGGCATGAGCCGGAATAATTGGCACAGCACTCAGCCTGCTAATCCGCGCAGAACTAGGCCAACCAGGAACCCTCCTAGGTGATGACCAAATTTACAACGTAATTGTCACCGCCCACGCCTTTGTAATAATCTTCTTCATAGTAATGCCCATCATAATTGGG
ASV_13	13	NO MATCH IN DATABASE																							TAGAAGGCGCAAGGTGAAAAATCAATATTTCCGGAAATCTAATCTCCAACATTTGATTAAATGGAAAATCACGTGTACAAAGATACATCTTCTGGCGTAAGCCGCTTCTCGTAGGCTTGAACGGGAGCTCCTAAAAGTCATCAAATGTGTTGTCGTTGGGATTCTCTCAAAAGGATAACG
ASV_14	11	NO MATCH IN DATABASE																							CGAGCGAGGCGAGTGGCCCATGAACTCGAAGCCCAGCATCGCGAGCCGAGAACCAAAGACCGAACAGAGGGCAATCATGTACATAAATGATAAAACAACAACACATTCAAGTCGACCGACCGAGAAGATTGGGAGCAATGCAAACACAAGAACTAATATCATCTCGTTGCAACAATAGAT
ASV_15	10	CP009571.1	84.53	181	26	2	1	180	3367209	3367030	1.4e-40	178	1549858	Bacteria	NA	NA	Proteobacteria	Alphaproteobacteria	Sphingomonadales	Sphingomonadaceae	Sphingomonas	Sphingomonas taxi			ACGCTGTACCTGATCTTCGCAATCGTCGCGGGGATCATCGGTGGTGGCATTTCGGGCCTGATGCGCCTCGAACTGGCGCAGCCGGGCATCCAGTATCTCGGCATCTGGGCAAGCTATTTGCCCGGCGGCGAGCAGGGCCTCGACCATTCGCTGCACCTGTGGAACGTGCTGATCACCGCG
ASV_16	8	XM_039585507.1	95.161	62	3	0	1	62	5615	5676	1.12e-16	99	42434	Eukaryota	Opisthokonta	Metazoa	Arthropoda	Insecta	Diptera	Culicidae	Culex	Culex pipiens	Common house mosquito		ACCCCTCTTCGCTTTGCTTGAAACTTTGTCCTAAGGGGTAACTTTTGTCCCTGATCAAGAATCCTAGGTCCGTTTTTTGATATCTCGTGACGGAGGGAAAGTACGACCCCTTTAATTTTTGAACATGCGAAAAAAGAGAGTTTATTAGGCCGATGCAAATATTTAAAAAAGTTTTTGTCC
ASV_17	7	MN540366.1	100	180	0	0	1	180	2	181	2.82e-87	333	7176	Eukaryota	Opisthokonta	Metazoa	Arthropoda	Insecta	Diptera	Culicidae	Culex	Culex quinquefasciatus	Southern house mosquito		ACATTATATTTTATTTTTGGGGCTTGAGCTGGAATAGTTGGAACTTCTTTAAGTTTACTAATTCGAGCAGAATTAAGTCAACCAGGTGTATTTATTGGAAATGATCAAATTTATAATGTTATTGTAACTGCTCATGCTTTTATTATAATTTTTTTTATAGTAATACCAATCATAATTGGA
ASV_18	3	NO MATCH IN DATABASE																							GGATATCCTCCTCTCCTGCTGTAACCGCAATCGAAAACAATCGAAGCAGCAGCAGCTGCCATCACCAAGCACCGCATCCGACAACCACCGAAGCAGCCGGCGGAGTAACCGTATCCATCGTTGTTGCATTCCAGCCCGTCTGCCACCAACGGTCTTCACAAGGACGCCGCCATCTTCGTA
ASV_19	3	MN356414.1	100	180	0	0	1	180	5446	5625	2.82e-87	333	37610	Eukaryota	Opisthokonta	Metazoa	Chordata	Aves	Passeriformes	Turdidae	Erithacus	Erithacus rubecula	European robin	Native free-living	ACCCTTTACCTAATCTTTGGCGCATGAGCCGGAATGGTAGGCACCGCCCTAAGCCTCCTAATCCGAGCAGAACTGGGTCAACCAGGCGCCCTACTAGGAGACGACCAAGTATATAATGTTGTAGTAACAGCCCATGCTTTCGTAATAATCTTCTTCATAGTTATACCAATCATGATCGGC
ASV_20	2	XM_039585507.1	91.667	72	6	0	4	75	5605	5676	3.11e-17	100	42434	Eukaryota	Opisthokonta	Metazoa	Arthropoda	Insecta	Diptera	Culicidae	Culex	Culex pipiens	Common house mosquito		AAAAGTTGCCCCGAGCCTTATTCGATTTGCGTGAAACTTTGTCCTAAGGGGTAATTTTGGTCCCTGATAACGAATCCGAGGTTTTTCAACCATTCAAAAAAACATGTTTTTCAATAAGGCAAAAAAATAAAAAAAATGTAAATAATGAAATAACAAGCCATACTCTCAACAATTGCATGG
ASV_21	2	NO MATCH IN DATABASE																							ATTTGAATTTTTAACGTTATTGAGGTAAAACTCAGAAAACCTTTTTTTTCTATTAGAGGCTATACCTCAGCCAATTTTGGAAAAATCATTAATGTCGTTGAAAAATTAGGAAATTATCTGATCTTTACATGTTTAAAAGTGAATTAAAACAATAGGTAAAACATCAATTGAATTATGTAC
ASV_22	2	XR_005606939.1	93.37	181	10	2	1	180	153	332	2.9e-67	267	42434	Eukaryota	Opisthokonta	Metazoa	Arthropoda	Insecta	Diptera	Culicidae	Culex	Culex pipiens	Common house mosquito		CCGATGTAAAATGGAAAGGATAAACGCATATATGAGCTTGACATTTCGGTCAAGTAGGTTTCCCATACTGATGGGCTACATATTTCAGGGTGTAAAATTACACAAAATTGCATAGAATAATGCAATATTTATTTTACACCCAGGCCTTTTACACGCAGCTGGATTACTACTTTTTTAGCT
ASV_23	2	NO MATCH IN DATABASE																							CCGTTGTCACTGTGGTGTCATTGGGAACGAAAGGTGCATAAAATGACAAAAATATTCTTTGACACTCCAATGCAGATTGTAAAAATGCGATGCAAAAAATCTCGCTTGCAGTATTCATTGATTTAGAAGCAGCTTTTGATCCATTAGAATGGGAAAACAATGCAACTTTACACCAAAATA
ASV_24	2	NO MATCH IN DATABASE																							GCGGACATGGTGTGTCGAGGAAGGATGTCATATCACAGAAAAAAAAATTTGATCAATGTTCCCCAAACATTTTCTCTCCATTCCTGAACCATTTTATCCTCAAGTTGCAGATATGCAACAACATTTTGAAAAATTGTGTGCGATACCTGCAAAAAGAATTTGACCGAACTTTGTATTTTA

## Sheet:  Sanger Plasmodium +ve
Sample ID	Primer set	Gene	GB Accession	Scientific Name	Common Name	% ID	Query Cover (%)	Score	E-value
A8	HAEMF/HAEMR2	Cytb	KY653792.1	Plasmodium vaughani	NA	99.62	100	953	0.0
	L5216/H5766	NAD2	MN122910.1	Turdus merula	Common blackbird	100	98	1027	0.0
	COIF/COIR	COI	MK262595.1	Turdus merula	Common blackbird	99.85	100	1216	0.0
	Vf1d/Vr1d	COI	MK262595.1	Turdus merula	Common blackbird	100	100	1192	0.0
B7	HAEMF/HAEMR2	Cytb	LOW QUALITY SEQUENCE
	L5216/H5766	NAD2	MN122910.1	Turdus merula	Common blackbird	99.45	99	992	0.0
	COIF/COIR	COI	MK262595.1	Turdus merula	Common blackbird	99.53	100	1157	0.0
	Vf1d/Vr1d	COI	MK262595.1	Turdus merula	Common blackbird	100	100	1192	0.0
C12	HAEMF/HAEMR2	Cytb	LOW QUALITY SEQUENCE
	L5216/H5766	NAD2	MN122910.1	Turdus merula	Common blackbird	100	99	977	0.0
	COIF/COIR	COI	MK261909.1	Turdus merula	Common blackbird	100	99	1129	0.0
	Vf1d/Vr1d	COI	MK262595.1	Turdus merula	Common blackbird	99.84	100	1136	0.0
D2	HAEMF/HAEMR2	Cytb	LOW QUALITY SEQUENCE						0.0
	L5216/H5766	NAD2	KX534731.1	Ciconia maguari	Maguari stork***	91.05	97	695	0.0
	COIF/COIR	COI	KU722448.1	Ciconia abdimii	Abdim's stork	100	98	1208	0.0
	Vf1d/Vr1d	COI	KU722448.1	Ciconia abdimii	Abdim's stork	99.84	97	1134	0.0
D10	HAEMF/HAEMR2*	Cytb	MK652242.1	Plasmodium vaughani	NA	100	100	780	0.0
	L5216/H5766	NAD2	MN122910.1	Turdus merula	Common blackbird	99.82	99	1042	0.0
	COIF/COIR	COI	MK262595.1	Turdus merula	Common blackbird	99.68	99	1149	0.0
	Vf1d/Vr1d	COI	MK262595.1	Turdus merula	Common blackbird	99.85	100	1219	0.0
E10	HAEMF/HAEMR2	Cytb	LOW QUALITY SEQUENCE
	L5216/H5766	NAD2	MN122910.1	Turdus merula	Common blackbird	99.82	99	1048	0.0
	COIF/COIR	COI	MK262595.1	Turdus merula	Common blackbird	99.22	99	1153	0.0
	Vf1d/Vr1d	COI	MK262595.1	Turdus merula	Common blackbird	99.84	100	1125	0.0
E11	HAEMF/HAEMR2	Cytb	LOW QUALITY SEQUENCE
	L5216/H5766	NAD2	MN122910.1	Turdus merula	Common blackbird	99.48	99	1046	0.0
	COIF/COIR	COI	GU571671.1	Turdus merula	Common blackbird	99.28	99	1249	0.0
	Vf1d/Vr1d	COI	MK262465.1	Turdus merula	Common blackbird	99.71	99	1242	0.0
F6	HAEMF/HAEMR2	Cytb	MK652236.1	Plasmodium matutinum	NA	99.8	99	886	0.0
	L5216/H5766	NAD2	MN122910.1	Turdus merula	Common blackbird	100	99	946	0.0
	COIF/COIR	COI	MK262595.1	Turdus merula	Common blackbird	99.52	100	1134	0.0
	Vf1d/Vr1d	COI	MK262595.1	Turdus merula	Common blackbird	99.85	99	1190	0.0
F11	HAEMF/HAEMR2	Cytb	KX867108.1	Plasmodium sp.**	NA	99.61	100	935	0.0
	L5216/H5766	NAD2	Multiple signals present in chromatogram
	COIF/COIR	COI	Multiple signals present in chromatogram
	Vf1d/Vr1d	COI	Multiple signals present in chromatogram
F12	HAEMF/HAEMR2	Cytb	MF189960.1	Plasmodium sp.**	NA	99.61	100	929	0.0
	L5216/H5766	NAD2	MN122910.1	Turdus merula	Common blackbird	99.82	99	1040	0.0
	COIF/COIR	COI	MK261909.1	Turdus merula	Common blackbird	99.52	99	1140	0.0
	Vf1d/Vr1d	COI	MK262595.1	Turdus merula	Common blackbird	99.84	100	1138	0.0
G2	HAEMF/HAEMR2	Cytb	KY653792.1	Plasmodium vaughani	NA	99.62	100	957	0.0
	L5216/H5766	NAD2	MN122910.1	Turdus merula	Common blackbird	99.82	98	1037	0.0
	COIF/COIR	COI	MK262595.1	Turdus merula	Common blackbird	99.68	100	1140	0.0
	Vf1d/Vr1d	COI	MK262595.1	Turdus merula	Common blackbird	99.68	100	1149	0.0
G11	HAEMF/HAEMR2	Cytb	LOW QUALITY SEQUENCE
	L5216/H5766*	NAD2	KU859383.1	Turdus merula	Common blackbird	98.88	92	950	0.0
	COIF/COIR	COI	GU571671.1	Turdus merula	Common blackbird	98.84	100	1229	0.0
	Vf1d/Vr1d	COI	MK262595.1	Turdus merula	Common blackbird	99.84	100	1140	0.0
All matches are top hit based on score
*Usable sequence from single direction only
**Closest match is Plasmodium matutinum 99.80% ID GB Accession MK652235.1
***Not in ZSL London Zoo collection but sequence is likely to belong to Abdim's stork (Ciconia abdimii) or Woolly-necked stork (Ciconia episcopus). Both of which were present in the ZSL London collection but neither have ND2 reference sequences available for comparison
